# Supplementary material for: PRMT1-mediated metabolic reprogramming promotes leukemogenesis
Source: eLife. 2025 Aug 13;14:RP105318. doi: 10.7554/eLife.105318 (PMC12349897; doi:10.7554/eLife.105318)
Supplement: Figure 2—figure supplement 1—source data 2. [file elife-105318-fig2-figsupp1-data2.zip]

Archive with 9 entries (8 files):
- Figure 2 raw data/
- Figure 2 raw data/Figure 2-source data 3.jpg
- __MACOSX/Figure 2 raw data/._Figure 2-source data 3.jpg
- Figure 2 raw data/Figure 3-source data 4.jpg
- __MACOSX/Figure 2 raw data/._Figure 3-source data 4.jpg
- Figure 2 raw data/Figure 2-source data 1.jpg
- __MACOSX/Figure 2 raw data/._Figure 2-source data 1.jpg
- Figure 2 raw data/Figure 2-source data2.jpg
- __MACOSX/Figure 2 raw data/._Figure 2-source data2.jpg
