# Supplementary material for: PRMT1-mediated metabolic reprogramming promotes leukemogenesis
Source: eLife. 2025 Aug 13;14:RP105318. doi: 10.7554/eLife.105318 (PMC12349897; doi:10.7554/eLife.105318)
Supplement: Figure 2—figure supplement 1—source data 3. [file elife-105318-fig2-figsupp1-data3.zip]

Archive with 9 entries (8 files):
- Figure 2-supplement figure 2B labeled source data/
- Figure 2-supplement figure 2B labeled source data/Figure 2-supplement figure 2 b-source data 8.pdf
- __MACOSX/Figure 2-supplement figure 2B labeled source data/._Figure 2-supplement figure 2 b-source data 8.pdf
- Figure 2-supplement figure 2B labeled source data/Figure 2-supplement figure 2b-source data 5.pdf
- __MACOSX/Figure 2-supplement figure 2B labeled source data/._Figure 2-supplement figure 2b-source data 5.pdf
- Figure 2-supplement figure 2B labeled source data/Figure 2-supplement figure 2b-source data 7.pdf
- __MACOSX/Figure 2-supplement figure 2B labeled source data/._Figure 2-supplement figure 2b-source data 7.pdf
- Figure 2-supplement figure 2B labeled source data/Figure 2-supplement figure 2B-source data 6.pdf
- __MACOSX/Figure 2-supplement figure 2B labeled source data/._Figure 2-supplement figure 2B-source data 6.pdf
