# Supplementary material for: PRMT1-mediated metabolic reprogramming promotes leukemogenesis
Source: eLife. 2025 Aug 13;14:RP105318. doi: 10.7554/eLife.105318 (PMC12349897; doi:10.7554/eLife.105318)
Supplement: Figure 7—source data 1. [file elife-105318-fig7-data1.zip]

Archive with 7 entries (6 files):
- Figure 7 raw data/
- Figure 7 raw data/Figure 7-source data 1.jpg
- __MACOSX/Figure 7 raw data/._Figure 7-source data 1.jpg
- Figure 7 raw data/Figure 7-source data 3.jpg
- __MACOSX/Figure 7 raw data/._Figure 7-source data 3.jpg
- Figure 7 raw data/Figure 7-source data 2.jpg
- __MACOSX/Figure 7 raw data/._Figure 7-source data 2.jpg
